# Supplementary material for: Memory Deficits in Parkinson’s Disease Are Associated with Impaired Attentional Filtering and Memory Consolidation Processes
Source: J Clin Med. 2023 Jul 10;12(14):4594. doi: 10.3390/jcm12144594 (PMC10380592; doi:10.3390/jcm12144594)
Supplement: Supplementary file 1 [file jcm-12-04594-s001.zip]

Archive with 1 entries (1 files):
- jcm-2376968-supplementary.pdf
